# Supplementary material for: Effects of Blood Flow Restriction Resistance Exercise Versus Traditional Resistance Exercise in Voluntary Exhaustion on Quadriceps Muscle Adaptations in Untrained Young Males: A Randomized Trial
Source: Medicina (Kaunas). 2025 Apr 26;61(5):804. doi: 10.3390/medicina61050804 (PMC12113377; doi:10.3390/medicina61050804)
Supplement: Supplementary file 1 [file medicina-61-00804-s001.zip]

Archive with 1 entries (1 files):
- medicina-3580285-supplementary.pdf
